# Supplementary material for: Clinical characteristics and prognosis of Talaromycosis marneffei associated immune reconstitution inflammatory syndrome in AIDS patients
Source: PLoS Negl Trop Dis. 2024 Oct 18;18(10):e0012609. doi: 10.1371/journal.pntd.0012609 (PMC11524464; doi:10.1371/journal.pntd.0012609)
Supplement: S1 Data — (XLSX) [file pntd.0012609.s004.xlsx]

## Sheet: Figure 2
	ART initiation to IRIS onset
	5
	11
	3
	52
	39
	6
	28
	3
	5
	8
	23
	9
	9
	7
	19
	7
	3
	16
	5
	12
	4
	13
	36
	12
median	9
IQR	5.0–16.75

## Sheet: Figure 3
baseline
	CRP	WBC	mono	HGB	PLT	PCT	ALB	ALT	AST
	40.21	8.03	0.67	110	243	0.042	31.5	20	20.2
	20.08	2.17	0.23	87	213	0.181	30.1	33.2	38.6
	73.8	5.09	0.14	92	198	0.126	34.5	28.3	42.9
	96	9.64	0.71	76	367	0.164	37.4	45.6	51.6
	60.71	3.49	0.23	47	30	0.48	21.6	66.7	61.7
	102.49	6.27	0.14	96	217	0.26	31.4	49.6	79.5
		2.86	0.06	86	64	0.947	25.4	32.5	84.1
	22.4	1.5	0.06	110	170	0.397	32.5	24.3	40.9
	12.82	3.63	0.23	108	220	0.169	32.5	49.4	101.5
	9	2.73	0.3	84	142	0.077	30.3	17.5	20.9
	9	6.27	0.32	106	233	0.106	28.9	19.4	39.5
	9	3.06	0.33	85	166	0.211	28.6	24.6	34.6
		3.88	0.39	124	234	0.251	36	30.8	34
	174.32	4.33	0.08	114	11	15.7	23.8	59.5	216.1
	43.53	3.09	0.08	98	28	101	27.6	71.1	110.3
	86.72	3.29	0.08	98	38	3.99	22.2	89.1	375.4
	21.57	2.86	0.16	93	86	0.277	39.9	10.4	28.1
	112.07	2.82	0.04	58	52	0.488	21.2	30.8	67.8
	44.61	7.24	0.12	77	36	4.57	27.8	24.6	53.1
		4.74	0.18	46	146	0.482	23.8	25.7	73.1
	80.61	4.4	0.16	115	210	0.312	30.2	19.4	56.1
	93.39	6.5	0.28	104	27	4.57	24.6	110.4	195.4
		3.92	0.51	108	144	0.522	23.2	269.3	449.3
	51.99	2.41	0.21	119	35	2.14	29.4	34.2	65.4
median	48.3	3.76	0.2	97	145	0.35		31.65	58.9
IQR	21.2-88.39	2.86-5.39	0.11-0.31	84.75-108.5	37.5-214	0.18-1.25		24.53-52.08	39.28-88.45
mean							28.93
std deviation							5.08
ART start
	146.32	15.9	1.21	107	133	4.1	26.4	9.7	18.1
	9	7.53	0.61	86	210	0.056	28.1	36.7	34.1
	9	10.91	1.06	92	189	0.064	33.8	50	36.5
	96	9.64	0.71	76	367	0.164	37.4	45.6	51.6
	25.72	10.3	0.43	64	73	0.286	48	12	24.4
	10.99	10.18	0.56	86	241	0.08	31.3	14.9	15.5
	21.63	1.54	0.17	71	78	0.105	24.8	21.7	54.2
	9	3.28	0.54	117	274	0.083	30.4	77.2	133.3
	9	8.96	0.76	107	172	0.143	34.8	83.1	107.1
		3.18	0.31	69	147	0.124	35.5	160.2	147.8
	9	6.14	0.37	101	306	0.08	29.1	15.8	37.4
	9	2.42	0.27	88	164	0.121	29.9	22	35.6
	9	3.65	0.27	113	202	0.167	32.1	177.3	182.1
	53.35	5.21	0.31	108	49		36.5	32	24.9
	50	6.28	0.12	69	53	5.56	34.3	41.7	135.4
	80.87	5.16	0.71	62	234	0.209	33.3	12.5	28.9
	9	5.63	0.43	91	239		35.6	17.8	17.4
	36.48	4.39	0.13	80	328	0.311	35.1	62.8	38.3
	9	2.48	0.39	59	72	0.171	30.8	18.3	52.9
	9	2.14	0.21	64	99	0.075	27	38.2	70.3
	9	1.78	0.33	78	213	0.08	31.7	25.4	36.1
	9	2.92	0.41	9	150	0.138	31.5	22.7	47.6
	9	4.31	0.56	105	129	0.381	20.1	220	415.9
	9	3.45	0.54	95	114	0.169	24.1	50.8	35.3
	57.58	6.06	0.48	94	185	0.138	28.9	8	19.4
median	9	4.78	0.42	86	168	0.14		34.35	37.85
IQR	9-31.1	3.12-7.89	0.3-0.57	69-102	110.25-235.25	0.08-0.2		34.35(18.18-53.8)	37.85(32.8-79.5)
mean							31.86
std deviation							5.27
IRIS
	57.58	6.06	0.48	94	185	0.138	28.9	8	19.4
	47.5	5.26	0.57	77	304	0.178	26.9	14.3	16
	146.73	5.74	0.6	75	146	0.08	33.2	26.5	18.9
	27.14	6.81	0.61	92	129	0.134	31.1	19.9	29.2
	91.94	4.68	0.75	78	180	0.095	40.6	7.1	8.4
	23.3	2.86	0.29	57	239	0.076	30.9	9.4	12.1
	90.83	2.21	0.21	81	186	0.09	30.7	6	11.6
	31.49	6.81	0.43	106	278	0.084
	37.41	5.85	0.31	101	179	1.191	35	45.7	67.1
		4.62	0.31	78	180	0.079
	43.19	2.46	0.21	95	408	0.089	32.3	11.9	25.2
	18.06	4.93	0.52	84	192	0.143	31.6	20.3	24.6
	9	3.76	0.65	104	380	0.139	30.9	48.1	43.7
	120.64	7.16	0.45	102	122	0.29	34.9	9.8	19.1
	54.25	1.3	0.46	58	62	1.09	28.1	18.1	56.3
	14.1	5.75	0.44	65	261	0.109	34.3	16.8	29.8
	9	3.26	0.29	95	223	0.084	34.9	11.1	19.8
	9	2.82	0.27	100	298	0.734	31.7	19.3	19.4
	25.91	2.54	0.29	47	136	0.425	27.2	12.3	46.7
	78.2	3.77	0.37	73	218	0.36	33.5	19.2	25.4
	73.14	1.57	0.22	67	233		27.6	16.9	20.3
		10.72	0.59	96	224	0.206	32	10.8	19.9
	23.01	4.49	0.61	67	70	0.699	31.4	38.5	137.7
	38.3	1.75	0.2	91	100	0.319	29	19.4	187.4
median	37.86	4.56	0.44	82.5	189	0.14		16.85	22.45
IQR	23.08-69.25	2.75-5.78	0.29-0.58	71.5-95.25	143.5-244.5	0.09-0.34		10.88-19.78	19.18-40.23
mean							31.67
std deviation							3.19

## Sheet: Figure 4
	cd4 baseline	cd4/8 baseline	hiv load baseline	cd4 iris	cd4/8 iris	hiv load iris
	266	0.6	548	166	0.76
	28	0.08	3340000	167	0.69
	56	0.09	397000	162	0.25
	51	0.03	637	55	0.09
	8	0.03	8810	43	0.07	30
	18	0.05	28700	58	0.06
	2	0.03	284000	42	0.08	343
	10	0.09	401000	15	0.05	5190
	48	0.11	393000	103	0.19
	62	0.07	1150000	63	0.07
	3	0.01	739000	31	0.1	759
	67	0.26	672000	235	0.41
	45	0.08	1220000	152	0.65	724
	13	0.03	561000	100	0.07	1450
			7440	73	0.41	927
	7	0.07	1030000	39	0.1	7970
	25	0.11	89300	115	0.29	3360
	2	0.04	624000	108	0.18	454
	13	0.05	926000	41	0.09	17200
	3	0.03	1170000	148	0.13	30400
	12	0.05	2540000	48	0.38	223
	7	0.02	2480000	220	0.15
	18	0.04	1190000	76	0.17	1540
	5	0.03	4320000	25	0.11	1560
median	13	0.05	648000	74.5	0.14	1450
IQR	7-46.5	0.03-0.09	235325-1175000	42.75-149	0.09-0.31	589-4275
	19	0.04	2080000	50	0.08
	4	0.07	114000
	3	0.04	230000	3	0.01	189
	23	0.03	1720000	12	0.02
	45	0.14	603000	54	0.15
	13	0.1	479000	42	0.13
	15	0.03	24400	16	0.06
	5	0.02	765000
	6	0.01	1820000
	7	0.03	166000
	3	0.03	243000	9	0.03
	3	0.02	516000
	8	0.02	158000	22	0.05
	6	0.03	121000	31	0.05
	67	0.1	1950000	382	0.48	2080
	9	0.04	1930000	93	0.53
			1930000
	13	0.03	663000	30	0.03
	10	0.04	2510	50	0.07
	19	0.07	1970000
	2	0.04	493000	24	0.06
	17	0.21	40300
	24	0.04	14100
	17	0.04	9050	27	0.03
	59	0.15	2110000	169	0.43
	12	0.13	101000
	21	0.03	138
	30	0.17	1700000	111	0.43
	20	0.03	135000
	2	0.06	110000
	50	0.07	501000	87	0.13
	24	0.09	152000	34	0.09
	36	0.08	740000
	8	0.02	100000
	7	0.03	134000
	17	0.05	4780
	2	0.03	60800	23	0.08
	10	0.08	98500
	5	0.01	937000
	5	0.04	33300
	22	0.03	409000	82	0.11
	17	0.02	104000	37	0.06
	13	0.06	1750000
	1	0.01	590000
	5	0.08	1130000	52	0.07
	7	0.02	290000	15	0.02	6050
	5	0.04	180000	2	0.02
	29	0.04	5170000	64	0.07
	5	0.08	1250000
				6	0.01	910
			234000
	33	0.04	161000
	9	0.2	1330000
	30	0.06	10000001
	8	0.02	886000
	7	0.03	10000001	99	0.22	15600
	23	0.1	97000	84	0.16
	5	0.07	18500	32	0.17
	27	0.11	858000
	17	0.06	437000
	7	0.04	436000
	23	0.1	1640000
	36	0.12	291
	15	0.14	3180000	42	0.14
	10	0.11	5620
	6	0.1	535000
	83	0.67	2300	82	0.17	904
	5	0.05	10000001
			32000	4	0.01	383
	37	0.13	19	50	0.08
	32	0.06	277000
	6	0.07	7110000
	14	0.03	865
	13	0.04	199000	28	0.08
	5	0.01	404000	2	0
	25	0.13	770000
	22	0.03	169000	20	0.05
	27	0.14	385000	140	0.42
	9	0.07	236000
	12	0.03	290000	24	0.07
	27	0.42	1190000
	4	0.07	6470000
	25	0.05	621000	65	0.08
	34	0.03	1630	81	0.22
			397000	6	0.01
			2150000	97	0.3
			163000	14	0.05
	19	0.15	268000	99	0.04
	33	0.11	38100
			86800
	6	0.03	204700000	27	0.01
	25	0.07	36300
	27	0.16	159	135	0.21
	4	0.03	33600	109	0.16
	6	0.08	152000	49	0.19
	6	0.04	142000	8	0.03
	6	0.06	1130000	8	0.02
	39	0.11	182	95	0.18	152
	7	0.03	272000	38	0.06
	85	0.12	830000
	8	0.07	434000	33	0.07	1450
			10000001
			157000
	13	0.01	1500000	13	0.02	663
	16	0.07	1450000	46	0.07
	23	0.28	89300	123	0.21	117
	159	0.98	761000
	62	0.18	5400000	170	0.27
	105	0.18	8910	113	0.15
	36	0.1	1440000	758	0.71	30900
	9	0.03	1710000	40	0.08
			1070000
	9	0.04	850000
	24	0.06	3410
	7	0.04	163000	14	0.04	458
	31	0.08	310000	109	0.12	3400
	6	0.05	121000	97	0.17	413
	40	0.07	5070000
	18	0.06	150000	19	0.06
				15	0.04	1490
	13	0.03	1240000
	20	0.06	1230000	87	0.17	9910
	5	0.01	1260000	74	0.17	5310
	1	0.01	2910000
	1	0.06	444000	34	0.04	4980
	33	0.05	48	36	0.07
	7	0.1	485000	49	0.23	68000
	6	0.03	17200
	12	0.03	224000
	3	0.13	346000
	12	0.04	359000	156	0.38	10500
	3	0.01	826	19	0.02	130
	20	0.05	1320000	111	0.28
	8	0.03	182000	13	0.03	4640
	71	0.26	388000
	220	0.11	818000	459	0.18	986
	15	0.05	823000	51	0.33
	12	0.03	247000	6	0.02	273
	3	0.1	123000	20	0.07	429
	8	0.02	152000	37	0.07	477
						3600
	11	0.09	295000	36	0.03
	37	0.24	1430000	297	0.8
	12	0.09	608000	39	0.05	139
	30	0.03	6360	69	0.05
	6	0.11	558000
	6	0.04	1720000	76	0.11
			31200
	20	0.04	387000
	5	0.21	348000	54	0.12	53
	6	0.06	581000	13	0.03	1190000
	6	0.02	158000
	4	0.03	578000	22	0.02	1580
			2050000
	2	0.01	141000
	38	0.03	233000	17	0.11
	44	0.08	1670000	92	0.07
	5	0.05	3360000
	57	0.02	10000001	75	0.04	624
	28	0.23	715000
	1	0.02	799000
	69	0.06	638000
	17	0.22	639000	115	0.48	19
	8	0.04	770
	64	0.26	3470
	14	0.02	152000	23	0.02
	61	0.07	1950000
	22	0.05	880000
	16	0.08	429000	13	0.11	150
	10	0.17	302000	128	0.63
	12	0.01	532000	22	0.02
	25	0.07	53400	56	0.13
	8	0.03	136000	16	0.04
	17	0.1	467000	72	0.34
	19	0.06	281000	55	0.14
	32	0.08	214000	61	0.15
	48	0.28	1370000
	8	0.02	1170000
	4	0.13	1590000
	27	0.06	393000
	13	0.08	8790
	4	0.02	797000	30	0.05
	27	0.11	10500000	34	0.11	7910
	2	0.13	1170000	9	0.02	23500
	14	0.05	756000	50	0.07
	8	0.06	790000	44	0.06
	1	0.01	794000	13	0.02	10800
	120	0.07	313000
	6	0.03	634000	60	0.15
	9	0.17	11700000
	3	0.05		5	0.02
	19	0.09		20	0.03
	22	0.09	2170000
	26	0.08	1340000	50	0.21
	5	0.02	279000
	6	0.01	95500	5	0.01
				4	0.03	1740
	5	0.12	115000			4570
	27	0.07	227000
	5	0.02	823000			19
median	13	0.06	406500	39.5	0.07	1450
IQR	6-25.25	0.03-0.1	135250-1170000	19-81.25	0.03-0.16	383-5310

## Sheet: Table 2
	male	age	antifungal to art	tb	ntb	cm	cmv	pcp	Candida	cd4	cd4/8	hiv load	CRP	WBC	mono	HGB	PLT	PCT	ALB	ALT	AST
	1	54	5	0	0	0	0	0	1	266	0.6	548	40.21	8.03	0.67	110	243	0.042	31.5	20	20.2
	1	46	11	0	0	0	0	0	1	28	0.08	3340000	20.08	2.17	0.23	87	213	0.181	30.1	33.2	38.6
	1	43	12	0	0	0	0	1	0	56	0.09	397000	73.8	5.09	0.14	92	198	0.126	34.5	28.3	42.9
	1	36	5	1	0	0	1	0	0	51	0.03	637	96	9.64	0.71	76	367	0.164	37.4	45.6	51.6
	1	27	8	1	0	0	1	1	0	8	0.03	8810	60.71	3.49	0.23	47	30	0.48	21.6	66.7	61.7
	1	32	13	0	0	0	0	0	0	18	0.05	28700	102.49	6.27	0.14	96	217	0.26	31.4	49.6	79.5
	1	53	12	0	0	0	1	0	1	2	0.03	284000		2.86	0.06	86	64	0.947	25.4	32.5	84.1
	1	36	9	0	0	0	0	0	0	10	0.09	401000	22.4	1.5	0.06	110	170	0.397	32.5	24.3	40.9
	1	33	25	0	0	0	0	1	1	48	0.11	393000	12.82	3.63	0.23	108	220	0.169	32.5	49.4	101.5
	1	60	8	0	0	0	0	1	0	62	0.07	1150000	9	2.73	0.3	84	142	0.077	30.3	17.5	20.9
	1	47	9	0	0	0	1	0	0	3	0.01	739000	9	6.27	0.32	106	233	0.106	28.9	19.4	39.5
	1	35	6	0	1	0	0	0	0	67	0.26	672000	9	3.06	0.33	85	166	0.211	28.6	24.6	34.6
	1	22	7	0	0	0	0	1	0	45	0.08	1220000		3.88	0.39	124	234	0.251	36	30.8	34
	1	25	14	0	0	0	0	0	1	13	0.03	561000	174.32	4.33	0.08	114	11	15.7	23.8	59.5	216.1
	1	44	4	0	0	0	0	0	1			7440	43.53	3.09	0.08	98	28	101	27.6	71.1	110.3
	1	31	25	0	0	0	0	1	0	7	0.07	1030000	86.72	3.29	0.08	98	38	3.99	22.2	89.1	375.4
	0	30	16	0	0	0	0	1	0	25	0.11	89300	21.57	2.86	0.16	93	86	0.277	39.9	10.4	28.1
	1	34	24	0	1	0	0	0	1	2	0.04	624000	112.07	2.82	0.04	58	52	0.488	21.2	30.8	67.8
	1	45	17	0	0	0	0	0	0	13	0.05	926000	44.61	7.24	0.12	77	36	4.57	27.8	24.6	53.1
	1	28	20	0	0	0	0	0	0	3	0.03	1170000		4.74	0.18	46	146	0.482	23.8	25.7	73.1
	1	46	22	1	0	0	1	1	0	12	0.05	2540000	80.61	4.4	0.16	115	210	0.312	30.2	19.4	56.1
	1	35	16	0	0	0	0	0	0	7	0.02	2480000	93.39	6.5	0.28	104	27	4.57	24.6	110.4	195.4
	0	44	0	0	0	0	0	0	0	18	0.04	1190000		3.92	0.51	108	144	0.522	23.2	269.3	449.3
	1	62	8	0	1	0	0	1	1	5	0.03	4320000	51.99	2.41	0.21	119	35	2.14	29.4	34.2	65.4
median		36	11.5							13	0.05	648000	48.3	3.76	0.2	97	145	0.35		31.65	58.9
IQR		31.75-46	7.75-16.25							7-46.5	0.03-0.09	235325-1175000	21.2-88.39	2.86-5.39	0.11-0.31	84.75-108.5	37.5-214	0.18-1.25		24.53-52.08	39.28-88.45
mean																			28.93
std deviation																			5.08
	1	36	10	0	0	0	0	0	0	19	0.04	2080000	147.31	4.97	0.12	80	51	3.03	29.4	37.2	146.7
	0	51	6	0	0	0	0	0	0	4	0.07	114000	94.32	3.28	0.16	53	281	0.109	21.5	3.2	22.4
	1	37	2	1	0	0	0	0	0	3	0.04	230000	64.15	2.25	0.04	94	90	1.16	23.1	97.6	427.2
	1	31	14	0	0	0	0	0	0	23	0.03	1720000	9	4.95	0.35	150	182	0.055	42.7	102.1	29.4
	1	40	16	0	0	0	0	0	0	45	0.14	603000	88.51	5.07	0.31	93	255	0.531	22.1	87.6	172.4
	1	44	12	0	0	0	1	0	0	13	0.1	479000	62.15	3.35	0.09	80	24	0.876	24.6	48.7	113.1
	1	36	6	0	0	0	0	0	0	15	0.03	24400	16.8	3.6	0.48	82	418	0.116	33	26.3	28.9
	1	63	8	0	0	0	0	0	0	5	0.02	765000	50.9	4.51	0.08	73	70	0.374	27.4	19.2	58.6
	1	50	11	0	0	0	1	0	1	6	0.01	1820000	67.51	8.29	0.23	97	204	0.793	29.9	17.6	74.3
	1	21	11	0	0	0	1	0	0	7	0.03	166000	213.3	21.29	1.77	89	280	3	22	34.5	20.7
	1	28	12	0	0	0	1	0	0	3	0.03	243000	137.29	2.57	0.11	66	45	0.894	27.2	30.2	89.7
	1	28	13	0	0	0	1	0	0	3	0.02	516000	113.8	9.67	0.08	105	23	29.4	23.5	66.2	193
	1	26	34	0	0	0	0	1	0	8	0.02	158000	100.61	14.36	0.26	148	68	0.964	32	50.3	58.2
	0	30	16	0	0	0	1	0	1	6	0.03	121000	49.42	7.97	0.11	62	18	1.05	22.3	17.5	235.6
	1	20	11	0	0	0	1	1	0	67	0.1	1950000	35.54	11.72	0.79	133	200	0.102	38.7	136.4	86.9
	1	61	2	0	0	0	1	1	0	9	0.04	1930000	70.45	1.93	0.08	89	104	0.851	23.6	55.9	115
	1	27	0	0	0	0	1	0	0			1930000	59.45	2.24	0.18	87	145		39.1	39.4	53.9
	1	30	8	0	0	0	1	0	0	13	0.03	663000	92.09	2.74	0.1	113	64	1.27	32.5	94.3	141.1
	1	72	6	1	0	0	1	0	0	10	0.04	2510	60.04	4.01	0.24	73	141	0.228	28.3	11.4	22.9
	1	34	25	0	0	0	0	0	0	19	0.07	1970000	99.28	3.32	0.15	90	60	27.5	16.2	22.7	87.7
	1	42	19	0	0	0	0	0	0	2	0.04	493000	61.47	2.08	0.04	48	34	4.02	18.5	21.4	115.9
	0	35	7	0	0	0	1	0	0	17	0.21	40300	19.19	4.32	0.21	74	143	0.142	28.6	44.5	35.7
	0	49	6	0	0	0	0	0	0	24	0.04	14100	9	1.88	0.19	119	95	0.048	38.6	12.1	17.4
	1	26	11	0	0	0	1	1	0	17	0.04	9050	133.89	6.31	0.25	86	109	3.437	30.2	80.5	158.7
	1	59	13	0	0	0	1	0	0	59	0.15	2110000	25.01	3.97	0.49	102	144	0.17	30.4	19.6	25.8
	1	50	9	0	0	0	0	0	0	12	0.13	101000	202.51	6.75	0.14	60	155	18	24.5	48	92
	1	27	32	0	0	0	0	0	0	21	0.03	138	41.88	5.48	0.24	102	83	4.2	21.7	154.3	470.4
	0	42	23	0	0	0	0	0	0	30	0.17	1700000	12.07	4.4	0.33	114	116	0.169	31.2	27.8	74
	1	81	12	0	0	0	0	0	1	20	0.03	135000	64.15	3.95	0.41	62	134	0.101	28.9	11.8	22.9
	1	45	12	0	0	0	0	0	0	2	0.06	110000	88.8	1.86	0.03	102	26	16.3	18	93.1	340.4
	0	33	5	0	0	0	0	1	0	50	0.07	501000	27.13	4.08	0.31	105	228	0.067	34.6	16.1	20.6
	0	33	12	0	0	0	1	0	0	24	0.09	152000	15.4	2.44	0.08	71	52	1.59	30.1	10.5	53.3
	1	31	6	0	0	0	0	0	0	36	0.08	740000	19	3.78	0.26	111	183	0.185	39.9	52.8	41.4
	1	32	15	0	0	0	1	0	0	8	0.02	100000	151.28	7.37	0.09	103	33	7.76	21.8	51.7	201
	0	36	12	0	0	0	1	1	0	7	0.03	134000	33.86	12.77	0.47	107	254	0.284	32.2	51.7	36.5
	1	36	9	0	0	0	0	0	0	17	0.05	4780	128.18	3.99	0.09	107	178	6.7	19.4	177.5	375
	1	20	22	0	0	0	0	0	0	2	0.03	60800	111.45	5.24	0.17	57	51	3.95	20.9	66.2	184.1
	0	55	14	0	0	0	0	0	0	10	0.08	98500	24.44	3.93	0.39	82	171	0.117	32.5	14.1	30.4
	1	33	12	0	0	0	0	0	0	5	0.01	937000	163.32	5	0.1	117	45	1.89	35.1	85.6	128.1
	1	33	0	0	0	0	0	0	0	5	0.04	33300	94.47	8.13	0.31	105	83	2.3	29.7	75	144.4
	1	22	15	0	0	0	0	0	0	22	0.03	409000	107.88	10.65	0.59	76	39	13	19.4	69.7	360.5
	1	34	0	0	0	0	1	1	0	17	0.02	104000	9	3.56	0.4	125	271	0.032	40	24.1	24.3
	1	39	11	0	0	0	1	0	1	13	0.06	1750000	230.46	8.89	0.18	127	49	10.8	25.7	59.9	183.8
	1	30	20	0	0	0	0	0	0	1	0.01	590000	45.42	3.05	0.15	99	91	8.75	21.7	281.48	718.8
	0	33	12	0	0	0	0	0	0	5	0.08	1130000	73.17	5.04	0.2	113	61	2.32	32.6	59.3	143.9
	1	34	20	1	0	0	0	0	0	7	0.02	290000	203.57	22.81	1.4	50	231	1.23	21.6	25.4	65.4
	1	49	1	0	0	0	1	1	1	5	0.04	180000	108.32	3.95	0.17	125	168	1.59	24.3	76.8	59.4
	1	48	18	0	0	0	0	0	0	29	0.04	5170000	10.44	9.11	0.41	127	195	0.068	27	11.1	21.7
	1	47	16	0	0	0	1	0	0	5	0.08	1250000	41.76	3.15	0.05	75	38	2.81	26.5	32.4	141.2
	1	24	30	0	1	0	0	0	0				27.97	6.5	0.24	100	83	3.12	25.5	9.2	43.2
	1	31	10	0	0	0	0	1	0			234000	95.45	5.14	0.13	115	94	2.48	29.5	23	52.5
	1	28	5	0	0	0	0	0	0	33	0.04	161000	30.7	3.79	0.16	130	82	0.124	41	13.7	22.7
	1	56	16	0	0	0	0	0	0	9	0.2	1330000	77.85	4.46	0.1	60	117	30.6	25.6	60.3	60.1
	1	50	18	1	0	0	1	0	1	30	0.06	10000001	77.98	3.94	0.09	78	171	0.243	25.1	36.8	62.1
	1	23	9	0	0	0	0	0	0	8	0.02	886000	46.53	3.89	0.13	116	180	0.231	35	25	21.6
	1	25	3	0	0	0	1	1	0	7	0.03	10000001	16.8	4.63	0	107	57	0.416	33.5	284.7	296.1
	1	28	8	0	0	0	0	0	0	23	0.1	97000	65.69	4.37	0.2	83	134	0.241	29.3	25	40.4
	1	50	11	0	0	0	1	1	0	5	0.07	18500	69.36	7.81	0.28	76	106	2.75	22.5	30.6	82.5
	1	44	11	0	0	0	0	0	0	27	0.11	858000	44.55	5.81	0.32	71	453	0.436	23.4	16.7	21
	1	29	15	0	0	0	1	1	0	17	0.06	437000	74.75	5.92	0.23	105	325	0.167	27.1	24.3	29.6
	1	41	9	0	0	0	1	1	1	7	0.04	436000	88.81	7.23	0.18	116	256	3.72	26.2	4.9	30
	0	54	14	0	0	0	1	1	1	23	0.1	1640000	11.56	1.91	0.27	108	161		30.1	23.6	54.7
	1	26	17	0	0	0	0	0	0	36	0.12	291	87.1	4.76	0.35	105	118	0.232	30	13.9	37.6
	1	40	15	0	0	0	1	1	0	15	0.14	3180000	116.05	5.01	0.15	72	291	0.742	25.5	43.2	71.5
	1	48	0	0	0	0	1	0	0	10	0.11	5620	103.5	0.59	0	78	68	1.54	16.9	31.3	86.8
	1	66	9	0	0	0	0	0	0	6	0.1	535000	93.73	6.32	0.18	87	21	29.5	20.8	12.3	18.6
	1	25	21	0	0	0	0	0	0	83	0.67	2300	17.8	4.85	0.29	75	225	0.416	27	75.9	175.2
	1	30	37	0	0	0	0	0	0	5	0.05	10000001	81.39	2.65	0.02	59	42	11.6	22.3	46.9	295.9
	1	38	33	0	0	1	0	0	0			32000	50.62	6.01	0.41	94	240	0.205	39.9	24.9	24.6
	1	59	2	0	0	0	0	0	0	37	0.13	19	51.88	2.41	0.16	71	92	0.19	27.9	21.7	28.8
	1	39	8	0	0	0	0	0	1	32	0.06	277000	84.5	5.24	0.53	122	271	0.514	24.1	65.5	71.4
	1	30	9	0	0	0	0	1	1	6	0.07	7110000	115.64	5.33	0.08	81	79	4.1	27.3	120.3	314.3
	1	49	19	0	0	0	0	0	0	14	0.03	865	9	3.32	0.5	81	168	0.192	34.6	140.3	129.9
	1	33	16	0	0	0	1	0	0	13	0.04	199000	59.37	5.37	0.17	140	148	0.383	32.3	51.1	73.9
	1	37	12	0	0	0	0	0	0	5	0.01	404000	170.11	3.17	0.09	112	67	15.2	35.6	62	140.6
	1	44	14	0	0	0	0	0	0	25	0.13	770000	47	4.22	0.16	75	22	0.603	30	26.6	67.2
	1	26	13	0	0	0	0	1	0	22	0.03	169000	24.53	2.25	0.13	101	97	0.256	29.4	15.7	34.8
	1	44	5	0	0	0	0	0	0	27	0.14	385000	31.84	6.08	0.46	112	201	0.114	34.7	15.1	21.1
	1	41	8	0	0	0	0	1	0	9	0.07	236000	121.65	3.64	0.14	100	143	1.42	27.3	96.5	265.6
	1	22	7	0	0	0	0	0	1	12	0.03	290000	41.1	3.54	0.23	104	65	0.364	33.7	22.7	55.8
	1	32	15	0	0	0	0	0	1	27	0.42	1190000	55.07	6.27	0.13	80	377	0.191	30.2	57.5	104.3
	1	57	18	0	0	0	0	0	1	4	0.07	6470000	107.79	4.27	0.05	92	34	101	22.2	133.9	475.1
	1	53	18	0	0	0	0	0	0	25	0.05	621000	72.76	5.31	0.25	102	38	1.22	29.6	95.5	15.2
	1	52	23	0	0	0	0	1	0	34	0.03	1630	9	5.49	0.6	87	179	0.127	30.5	13.2	25.6
	1	60	10	0	1	0	0	1	1			397000	22.5	5.09	0.33	107	210	0.092	24.5	19.4	27.5
	1	31	11	0	0	0	1	0	0			2150000	49.04	1.83	0.07	73	78	3.45	22.8	14.2	63.3
	1	51	10	0	1	0	0	0	0			163000	55.77	2.81	0.12	89	243	0.248	26.8	133.5	88.4
	1	38	27	0	0	0	0	0	0	19	0.15	268000	44.51	1.95	0.03	64	69	4.68	13.8	40.6	132.9
	1	30	25	0	0	0	1	0	0	33	0.11	38100	37.06	6.64	0.58	75	390	0.849	27.7	11.3	27.2
	1	23	4	0	0	0	0	0	0			86800	72.74	7.53	0.13	56	339	0.458	26.3	28.1	53.8
	1	27	19	0	0	0	0	0	0	6	0.03	204700000	55.38	2.96	0.1	105	56	0.78	23	94	146
	1	51	5	0	0	1	0	1	0	25	0.07	36300	18.02	3.66	0.14	72	295	0.578	30	39.7	47.3
	1	33	11	0	0	0	0	0	0	27	0.16	159	67.59	2.33	0.14	83	85	0.258	25.3	84.5	124.6
	1	32	16	0	0	0	1	0	0	4	0.03	33600	92.5	2.5	0.06	43	164	0.76	23.5	17.8	67.9
	1	65	6	0	0	0	1	0	0	6	0.08	152000	23.76	2.41	0.24	71	101	0.13	32.2	15.5	30.6
	1	61	28	0	0	0	0	0	0	6	0.04	142000	128.47	4.66	0.11	96	315	3.69	20.7	46.4	109.8
	1	28	13	0	0	0	1	0	0	6	0.06	1130000	154.29	2.47	0.19	45	78	14.4	24.2	12.6	54.6
	1	55	7	1	0	0	0	0	0	39	0.11	182	115.7	6.41	0.26	101	331	0.477	29.6	62.6	58.4
	1	56	28	0	0	0	1	1	0	7	0.03	272000	134.08	7.22	0.34	126	363	0.183	31.3	30.6	36.3
	1	21	12	0	0	0	1	0	0	85	0.12	830000	9	4.86	0.53	127	342	0.029	42.1	12.5	14.9
	1	48	16	0	0	0	1	0	0	8	0.07	434000	51.04	3.13	0.11	76	147	0.329	26.5	45.7	56
	1	77	18	0	0	0	0	1	0			10000001	9	2.29	0.25	79	76	0.227	34.5	24.2	56.8
	1	26	6	0	0	0	0	0	0			157000	50.64	3.76	0.32	122	169	0.066	41.9	31.5	26.8
	0	55	9	0	0	0	0	0	1	13	0.01	1500000	24.79	3.11	0.18	64	144	0.578	17.4	13.5	47.1
	0	21	15	0	0	0	1	0	1	16	0.07	1450000	36.43	3.72	0.05	57	164	0.607	22	29.2	150.3
	1	69	8	0	1	0	0	0	0	23	0.28	89300	87.58	1.28	0.09	106	58	3.27	18.1	45.7	135.9
	1	38	17	1	0	0	0	0	0	159	0.98	761000	87.18	3.22	0.08	73	68	6.04	23.8	7.5	30.3
	0	44	6	0	0	0	0	0	1	62	0.18	5400000	49.58	4.13	0.32	90	281	0.127	28.6	14.6	34.2
	1	38	8	0	0	0	0	0	0	105	0.18	8910	96.69	5.39	0.36	83	12	1.26	26.2	22.4	47.3
	1	37	14	0	0	0	1	0	0	36	0.1	1440000	141.16	5.78	0.11	64	23	1.09	26.7	26.6	92.3
	1	73	12	0	0	0	0	0	0	9	0.03	1710000	122.8	11.16	0.77	77	144	10.8	25	30.6	48.7
	1	50	19	0	0	0	0	0	0			1070000	201.03	8.8	0.18	87	133	5.73	25.4	85.7	394.3
	1	49	9	0	0	0	0	0	0	9	0.04	850000	9	1.81	0.2	120	138	0.076	34.5	12.7	25.1
	1	39	9	0	0	0	0	0	1	24	0.06	3410	49.71	7.03	0.39	99	163	0.469	21	73.1	135.9
	0	57	11	0	0	1	1	0	0	7	0.04	163000	24.16	4.29	0.28	75	381	0.055	34.4	35.3	26
	1	72	3	0	0	0	0	0	0	31	0.08	310000	60.31	4.61	0.2	85	193	0.48	20.7	32.5	93.6
	1	31	13	0	0	0	0	0	1	6	0.05	121000	69.27	1.75	0.04	80	23	1.93	26.1	28.5	115.9
	1	54	14	0	0	0	1	0	0	40	0.07	5070000	62.46	4.01	0.03	72	27	31.8	22.6	15.3	62.7
	1	77	12	0	0	1	0	0	1	18	0.06	150000	96.2	3.51	0.38	97	183	5.13	28.9	18.6	46.9
	1	26	21	0	0	0	0	0	1				65.96	1.41	0.08	85	130	0.437	34.6	25.4	65
	1	44	13	0	0	0	0	1	1	13	0.03	1240000	66.85	4.5	0.22	113	152	0.42	33.3	27.2	35.1
	0	45	15	0	0	0	0	0	0	20	0.06	1230000	12.12	1.56	0.16	80	187	0.1	34.5	9.3	33.1
	1	31	11	0	0	0	0	0	0	5	0.01	1260000	242.29	8.82	0.14	59	51	7.39	21.7	101.6	233.8
	1	26	5	0	0	0	0	0	1	1	0.01	2910000	38.14	3.45	0.32	118	129	2.65	26.2	55	132.1
	1	42	30	0	0	0	0	0	1	1	0.06	444000	119.5	2.99	0.04	60	179	1.61	30.5	39.8	130.5
	1	30	8	0	1	0	1	0	0	33	0.05	48	39.43	2.8	0.34	59	48	0.862	17.7	12.6	16.7
	1	28	12	0	0	0	0	0	1	7	0.1	485000	24.7	5.39	0.11	66	123	1.38	22	44.6	120.3
	1	41	13	0	0	0	0	0	1	6	0.03	17200	26.78	2.45	0.11	86	92	1.17	31.3	15.6	44.5
	1	69	15	0	1	1	0	1	0	12	0.03	224000	97.57	1.32	0.08	85	61	0.631	28	23.3	37
	1	49	30	0	0	0	0	1	0	3	0.13	346000	78.25	2.99	0.03	73	29	13.6	23.7	84.8	413.9
	1	32	9	0	0	0	1	0	0	12	0.04	359000	73.47	3.29	0.35	92	192	0.255	33.9	28.2	48.4
	1	40	8	0	0	0	0	0	0	3	0.01	826	200.5	1.37	0.1	67	100	5.08	27	51.2	129.7
	1	66	1	0	0	0	0	0	0	20	0.05	1320000	28.44	2.99	0.18	111	122
	1	34	7	0	0	0	0	0	1	8	0.03	182000	30.06	3.09	0.08	81	137	0.314	25.2	10.1	34.8
	1	30	12	0	0	0	0	1	0	71	0.26	388000		11.77	0.52	70	96	3.5	26.1	26	73
	1	34	23	1	1	0	0	1	0	220	0.11	818000	9	4.72	0.16	81	47	0.668	28.7	22.8	31.3
	1	33	14	0	0	0	0	0	1	15	0.05	823000	25.3	3.57	0.13	98	143	0.446	28.3	28.8	75.4
	1	66	14	0	0	0	0	0	1	12	0.03	247000	24.15	2.84	0.26	92	290	0.108	28.7	9.6	33.5
	0	36	0	0	0	0	1	0	0	3	0.1	123000	9	2.11	0.08	89	127	0.105	31.6	80.9	82.3
	1	29	18	0	0	0	0	1	0	8	0.02	152000		6.42	0.23	134	273	0.183	32.1	14	36.1
	1	26	9	0	0	0	0	1	0				26.93	2.3	0.15	124	171	0.153	40.1	6.9	18.1
	1	31	33	0	1	0	1	1	0	11	0.09	295000	44.82	9.27	0.39	113	53	1.57	24.2	33.1	135.4
	1	58	17	0	0	0	0	0	0	37	0.24	1430000	81.64	3.77	0.12	101	10	1.63	23.3	30.7	92.4
	1	33	11	0	0	0	0	1	1	12	0.09	608000	31.64	3.02	0.24	80	162	0.684	34.8	17.2	20.6
	0	56	11	0	0	0	0	0	0	30	0.03	6360	9	6.55	0.21	79	296	0.279	32.1	23.9	30.9
	1	50	8	0	0	0	0	0	0	6	0.11	558000	31.93	2.98	0.28	111	240	0.142	22.1	9.7	20.4
	1	33	17	0	0	0	0	0	0	6	0.04	1720000	78.61	4.03	0.15	72	105	0.515	30.6	134.5	137.2
	0	45	7	0	0	0	0	1	0			31200	29.9	1	0.08	59	94	0.494	31.6	192.6	115.2
	1	30	12	0	0	0	0	0	0	20	0.04	387000	99.95	5.37	0.07	102	69	1.16	19.5	21.4	109.6
	1	46	21	0	1	0	0	0	0	5	0.21	348000	91.13	3.24	0.04	59	28	1.19	27.5	70.9	351.5
	1	44	9	0	0	0	1	0	1	6	0.06	581000	18.04	6.46	0.32	143	215	0.187	30.6	33.7	50.9
	1	19	22	1	0	0	0	0	0	6	0.02	158000	52	7.52	0.39	103	370		23	404.6	690.4
	0	68	12	0	0	0	0	0	0	4	0.03	578000		9.07	0.56	76	130
	1	32	5	0	0	0	0	0	0			2050000	9	3.3	0.12	83	276	0.163	37.2	62.6	69.9
	0	25	11	0	0	0	0	0	0	2	0.01	141000	45.66	6.08	0.5	74	409	0.438	32.9	6.4	22.5
	1	53	35	1	0	0	0	1	0	38	0.03	233000	9	4.82	0.66	88	183	0.072	33.1	30.8	28.6
	1	39	16	0	0	0	0	0	1	44	0.08	1670000	65.34	6.12	0.42	101	34	1.37	25.4	37.3	96.4
	1	20	19	0	0	0	0	1	0	5	0.05	3360000	41.22	2.54	0.03	121	62	3.99	32.5	15.9	65.8
	1	30	23	0	0	0	0	0	0	57	0.02	10000001	186.28	6.7	0.11	129	26	27.4	23.6	35.5	193.8
	1	38	22	0	0	0	0	0	0	28	0.23	715000	42.86	3.03	0.06	58	176	0.955	25	35.8	94.5
	1	36	10	0	0	0	0	0	0	1	0.02	799000	294.07	5.85	0.15	82	60	17.4	26.4	75.7	212
	1	40	10	0	0	0	0	0	0	69	0.06	638000	9	2.88	0.26	130	172	0.107	37.7	133.2	139.7
	0	49	17	0	0	0	0	1	0	17	0.22	639000		3.43	0.24	87	188	0.074	28.5	15.1	30.6
	1	23	13	0	0	1	0	0	0	8	0.04	770	76.16	3.05	0.06	90	204	2.03	27.6	56.4	105
	0	30	8	0	0	0	0	0	0	64	0.26	3470	33.52	4.04	0.36	74	182	0.372	32.3	22	76.5
	1	51	7	0	0	0	1	1	1	14	0.02	152000	11.11	6.67	0.48	153	245	0.128	36.2	46.5	74.4
	1	43	35	1	0	0	1	1	0	61	0.07	1950000	22.41	3.53	0.16	106	201	0.098	29.3	22.2	21.6
	1	38	5	0	0	0	0	0	0	22	0.05	880000	187.06	17.1	0.54	124	88	5.08	28.1	57.4	322.9
	1	28	11	0	0	0	1	0	0	16	0.08	429000	9	2.89	0.31	86	305	0.069	32.6	41.1	33.5
	0	47	24	0	0	0	0	0	0	10	0.17	302000	15.09	1.28	0.15	99	60	0.044	34.2	15.9	25.2
	1	62	0	0	0	0	0	0	0	12	0.01	532000	14.46	5.43	0.47	126	277	0.118	33.1	28	32.4
	1	28	11	0	0	0	0	0	0	25	0.07	53400	54.79	6.34	0.11	109	31	0.768	26.1	27.1	86.1
	1	32	6	1	0	0	0	0	1	8	0.03	136000	22.93	3.48	0.51	86	65	1.31	22.4	26.7	97.1
	1	41	10	0	0	0	0	0	0	17	0.1	467000	11.57	2.25	0.1	108	84	3.9	29.8	17.5	44.1
	0	42	8	0	0	0	0	0	0	19	0.06	281000	28.07	2.38	0.2	82	178	0.069	32.9	7	26.7
	1	48	7	0	0	0	0	0	0	32	0.08	214000	20.01	2.39	0.29	91	225	0.046	27.2	14.5	25.7
	1	44	9	0	0	1	1	0	1	48	0.28	1370000	51.84	5.16	0.17	70	139	0.145	28.9	17	31
	1	19	24	0	0	0	0	1	1	8	0.02	1170000	9	5.61	0.51	86	401	0.098	33.7	12	19.1
	1	31	16	0	0	0	0	0	0	4	0.13	1590000	74.58	0.92	0.05	68	69	0.656	19.3	18.2	135.7
	1	60	17	0	0	0	0	0	1	27	0.06	393000	35.32	3.17	0.25	96	121	0.11	27.3	9	23.9
	1	31	21	0	0	0	0	0	0	13	0.08	8790	91.08	13.81	0.63	98	442	0.499	26.5	21.1	65.8
	1	28	27	0	0	0	0	0	0	4	0.02	797000	82.02	5.98	0.58	92	222	1.48	28	15.4	92.9
	1	50	12	0	0	0	0	0	1	27	0.11	10500000	205.97	1.95	0.05	60	5	1.47	21.6	11.2	20.1
	0	23	34	0	0	1	0	0	1	2	0.13	1170000	55.15	2.33	0.09	54	167	1.43	27.4	23.8	117
	1	70	20	0	0	1	0	0	1	14	0.05	756000	43.29	5.11	0.25	96	104	14.1	27.5	12.2	41.7
	1	21	14	0	0	0	0	0	0	8	0.06	790000	97.86	3.27	0.04	72	26	10.7	20.4	33.7	168.2
	1	23	15	0	0	1	0	0	0	1	0.01	794000	66.35	2.59	0.17	60	199	0.223	32.8	19.8	55
	1	25	15	0	0	0	0	0	0	120	0.07	313000	26.78	5.05	0.32	112	215	0.123	36.9	7.3	19.5
	0	28	14	0	0	0	0	0	0	6	0.03	634000	32.45	4.61	0.24	50	24	0.729	17.5	24.4	135.6
	1	35	22	1	0	0	0	0	1	9	0.17	11700000	46.88	2.4	0.1	83	145	0.948	21.7	25.4	115.1
	1	61	20	0	0	0	0	1	0	3	0.05		104.71	4.54	0.05	121	14	3.1	22.7	33.5	74
	1	59	19	0	0	0	1	0	0	19	0.09		27.91	4.39	0.35	115	98	0.269	22.9	30.8	55
	0	58	8	0	0	0	0	0	0	22	0.09	2170000	33.53	3.96	0.18	93	173	1.62	25.6	16.3	33.9
	1	53	14	0	0	0	0	1	0	26	0.08	1340000	16.71	3.32	0.18	75	218	0.276	29.4	14.7	28.1
	1	28	10	0	0	0	0	1	0	5	0.02	279000		4.87	0.22	104	283	0.172	27	24.1	52.7
	1	19	20	0	0	0	0	0	0	6	0.01	95500	9	5.32	0.88	69	18	1.22	16.8	8.2	26.8
	1	27	9	0	0	0	0	1	1					1.83	0.13	99	94	0.527	31.8	8.1	24.9
	1	50	12	0	0	0	0	0	0	5	0.12	115000	10.35	3.25	0.18	77	182	0.263	27.8	42	60.5
	1	23	10	0	0	0	0	1	0	27	0.07	227000	9	1.68	0.17	114	239	0.136	36.6	5	11.8					5.71098
	1	38	14	0	0	0	0	0	1	5	0.02	823000	131.77	11.08	0.77	83	227	0.707	28.7	28.2	30.8
median		37.5	12							13	0.06	406500	51.94	4.01	0.18	88.5	135.5	0.63		28.05	60.3					27.9586
IQR		30-48.25	8.75-17							6-25.25	0.03-0.1	135250-1170000	25.67-91.85	2.98-5.65	0.11-0.32	74.75-106.25	66.5-201	0.19-2.4		16.15-52.53	30.65-123.53
mean																			27.96
std deviation																			5.71

## Sheet: Table 3
	CRP	WBC	mono	HGB	PLT	PCT	ALB	ALT	AST
	57.58	6.06	0.48	94	185	0.138	28.9	8	19.4
	47.5	5.26	0.57	77	304	0.178	26.9	14.3	16
	146.73	5.74	0.6	75	146	0.08	33.2	26.5	18.9
	27.14	6.81	0.61	92	129	0.134	31.1	19.9	29.2
	91.94	4.68	0.75	78	180	0.095	40.6	7.1	8.4
	23.3	2.86	0.29	57	239	0.076	30.9	9.4	12.1
	90.83	2.21	0.21	81	186	0.09	30.7	6	11.6
	31.49	6.81	0.43	106	278	0.084
	37.41	5.85	0.31	101	179	1.191	35	45.7	67.1
		4.62	0.31	78	180	0.079
	43.19	2.46	0.21	95	408	0.089	32.3	11.9	25.2
	18.06	4.93	0.52	84	192	0.143	31.6	20.3	24.6
	9	3.76	0.65	104	380	0.139	30.9	48.1	43.7
	120.64	7.16	0.45	102	122	0.29	34.9	9.8	19.1
	54.25	1.3	0.46	58	62	1.09	28.1	18.1	56.3
	14.1	5.75	0.44	65	261	0.109	34.3	16.8	29.8
	9	3.26	0.29	95	223	0.084	34.9	11.1	19.8
	9	2.82	0.27	100	298	0.734	31.7	19.3	19.4
	25.91	2.54	0.29	47	136	0.425	27.2	12.3	46.7
	78.2	3.77	0.37	73	218	0.36	33.5	19.2	25.4
	73.14	1.57	0.22	67	233		27.6	16.9	20.3
		10.72	0.59	96	224	0.206	32	10.8	19.9
	23.01	4.49	0.61	67	70	0.699	31.4	38.5	137.7
	38.3	1.75	0.2	91	100	0.319	29	19.4	187.4
median	37.86	4.56	0.44	82.5	189	0.14		16.85	22.45
IQR	23.08-69.25	2.75-5.78	0.29-0.58	71.5-95.25	143.5-244.5	0.09-0.34		10.88-19.78	19.18-40.23
mean							31.67
std deviation							3.19
	19.88	4.39	0.54	59	117	0.191	32.6	22	21.4
	91.68	4.53	0.3	59	283	0.068	32.7	2.8	21.7
	9	4.53	0.39	67	25	0.128	22.6	34	35.4
	14.63	6.84	0.38	115	185	0.317	29.4	188.4	51.8
	52.31	2.35	0.19	68	185	0.085	23.3	24.8	38.1
	18.31	2.74	0.14	82	66	0.134	34.3	19.6	18.8
	9	5.46	0.22	79	344	0.164	33.3	34.5	24.6
	9	3.27	0.3	82	147	0.073	32.8	22	28
	19.05	4.53	0.7	80	300		36.1	70.8	127
	13.42	8.37	1.2	94	274	0.114	34.5	35.4	28.9
	10.59	3.89	0.26	66	113	0.143	34	21.1	24.7
	26.16	31.29	0.84	60	122		29.4	29.5	27.9
	9	4.31	0.63	79	311	0.043	33.5	17.6	42.7
	53.67	2.93	0.36	65	176	0.13	23.1	2.9	17
	19.55	5.5	0.42	116	116	0.763	27.4	118.9	69.1
	110.4	3.25	0.09	77	81	5.27	30.6	31.2	47.1
	36.19	3.54	0.38	81	416		35.2	74.9	94.6
	9	6.77	0.51	102	217	0.081	32.8	70.6	38.4
	13.9	5.03	0.43	94	174	0.053	32.4	18	20
	187.75	11.44	0.37	46	84	0.626	31.9	5	52.4
	53.55	17.63	2.08	54	95	0.331	36.2	15.2	44.3
	9	6.3	0.76	78	249	0.085	35.4	14.9	15.6
	9	1.71	0.18	122	86		36.8	43.9	34.9
	20.83	3.05	0.26	68	285	0.114	36.2	112.2	72.8
	9	2.7	0.21	60	131	0.064	36	22.6	49.4
	9	5.25	0.93	97	303	0.03		10.5	20.3
		4.51	0.56	58	157	0.071	31.1	9.1	20.3
	56.73	3.6	0.53	66	350	0.21	28.8	8.6	17.9
	9	2.7	0.44	103	182	0.036	35.1	39.2	37.6
	39.33	3.47	0.16	70	40	17.5	29.1	5.8	12.2
	29.52	4.21	0.62	86	108	0.155	31.9	16.7	21.6
	9	3.9	0.18	97	300	0.03	33.3	26.5	17.4
	80.31	5.47	0.61	63	334	0.088	33.2	52.7	48.8
	9	3.01	0.49	78	269	0.117
	38.3	9.6	0.66	89	117	0.234	29.2	115	58.2
	59.57	4.48	0.14	62	142	0.377	40.8	84.3	34.8
	18.68	6.8	0.75	102	386	0.072	35.1	18.7	18.1
	26.43	1.72	0.28	84	124		29.4	40.3	73
	20.03	2.67	0.34	90	108	0.129	37.1	14.8	21.1
	9	5.06	1.08	87	405	0.053	32.2	29.8	22.3
	163.26	5.73	0.13	93	129	0.371	36.8	78.5	62.7
	9	3.06	0.35	92	175	0.092	32.2	8.4	9.5
	9	1.04	0.02	74	93	0.046	43.1	10.7	13
	9	6.03	1.05	100	359	0.065	45.3	20.5	25.3
	9	3.68	0.35	110	148	0.167	35.1	13.3	18.7
	9	5.15	0.28	124	246		39.3	46.3	26.9
	35.43	2.59	0.25	67	116	0.155	25.4	6.7	21.7
	9	2.06	0.17	98	179	0.76	35.6	16.7	14.9
		4.4	0.2	67	193		35	104.2	91.9
	9	4.41	0.29	56	68	0.079	28.2	47.8	35.4
	20.79	3.14	0.24	66	71	2.26	37.1	10.7	16.2
	44.58	5.72	0.56	63	417	1.58	21.6	17.8	14.9
	10.52	4.01	0.45	100	356	0.076	35.7	72.5	55.6
	9	6.44	0.45	97	250	0.081	31.9	30.3	29.3
	9	6.79	0.53	100	239	0.092	31.8	20.2	18.5
	9	4.64	0.32	116	69	0.083	39.6	15.8	20.4
	60.15	7.33	0.33	43	186	4.7	26.3	1.1	22.9
	58.09	5.4	0.11	40	145	1.5	19	25.7	54.3
	71.7	2.72	0.23	69	74		18.9	8.4	20.9
	9	4.58	0.42	71	197	0.095	39.6	34.1	27.1
	9	2.6	0.23	44	104		23.3	13.6	20.4
	9	1.69	0.2	103	129	0.064	44	4.8	12.8
	96.17	2.38	0.16	65	175		29.6	4.6	16
	71.65	4.92	0.7	87	230	0.085	26.9	19.6	29.6
	29.91	14.14	0.97	55	348	0.501	26.9	14.9	18.5
	9	2.23	0.3	59	150	0.158	31.2	44.5	47.7
	56.04	4.35	0.43	108	215	0.126	36.2	18.4	33.9
	9	1.93	0.23	97	129	0.263	38.5	49.6	35
		5.47	0.45	65	272	0.074	25.7	5.3	12.8
		2.46	0.41	118	236	0.036	37.2	20.9	31.6
	50.07	3.8	0.42	90	198	0.206	32.2	39.6	56.2
		2.6	0.18	72	196		29.1	43.7	73.6
	9	3.92	0.3	86	253	0.062	36.2	26.6	28.9
	28.67	4.19	0.56	55	149	5.23	33.2	2.9	60
		3.04	0.23	73	134	0.12	38	12.2	21.4
	9	3.28	0.46	63	99	0.105	28.3	23.5	31
	10.67	6.81	0.48	118	221
	59.07	3.46	0.37	64	141	0.145	24.6	40.7	33.8
		1.74	0.27	91	231		34.1	81.4	53.4
	9	4.01	0.58	69	180	0.343	33.2	13.5	38.7
	32.05	3.59	0.26	86	339	0.096	27.9	12.9	19.3
	70.03	5.85	0.24	66	318	0.339	28.3	57	41.2
	9	2.21	0.46	90	150	0.27	37.9	70	95.9
	27.47	3.1	0.57	71	178
	9	4.68	0.19	83	207	0.058	28	18.1	28.5
	9	3.16	0.24	64	178	0.129	34.4	31.6	34.8
	39.34	3.27	0.44	65	178	0.116	32.3	15	32.7
	9	1.42	0.07	66	122	0.263	37.3	27.6	50.2
	81.46	1.8	0.08	52	21	12.1	20.4	30.8	128.6
		5.5	0.43	100	334		30.5	9.8	23.2
	9	5.43	0.42	93	302	0.077	31.2	14.9	22.4
		2.39	0.31	81	193		29.7	37.9	39.7
		5.85	0.66	76	287		31.6	94.8	145.9
	9	5.38	0.52	121	112
	9	4.11	0.32	78	290		25.9	12.4	31.3
	9	2.12	0.17	72	191	0.131	34.3	15.4	19.8
	9	1.81	0.36	98	180		25.5	23.2	34.9
	20.28	1.59	0.2	86	69	0.363	28	18.5	23.3
	9	3.09	0.52	79	242		30.7	15	31.8
	9	5.13	0.49	79	115	0.043	35.4	11.8	26.2
	102.57	2.96	0.29	61	166	0.147	31.5	9.6	22.4
	9	3.43	0.11	79	139	0.045	32.2	8	23.9
	9	3.31	0.32	81	218		36.2	13	33
	9	3.03	0.53	113	251	0.092	31.9	20.5	35.5
	39.76	3.86	0.4	91	308	0.144	29	53.3	63.6
	9	5.11	0.13	56	356	0.069	30.4	17.5	22.4
	99.69	3.52	0.25	82	115		22.3	12.1	44
	9	6.04	0.57	88	271	0.107	36.9	28.7	24.8
	9	6.49	0.3	71	52	0.135
	25.95	4.41	0.37	85	214	0.046	34	9.2	28.3
	9	2.21	0.36	79	247	0.07	35.7	47.3	70.4
	42.68	3.65	0.84	92	321	0.071	34.6	9.6	21
	15.12	3.23	0.24	83	140	0.156	31.4	12.9	17.5
	9	4.65	0.32	97	225	0.131	28.6	20.3	30.4
		2.96	0.5	79	254	0.161	34.4	15.5	42.2
		3.17	0.11	61	50	0.534	26.8	6.4	11.1
	41.69	3.28	0.55	62	113	0.165	28.8	86.6	36.4
	105.89	7.32	0.69	104	226		36	10.3	13.5
		2.62	0.16	92	70	0.122	31.7	58.3	39.7
		3.52	0.35	59	42	0.284	37.7	19.9	29.6
	12.08	4.2	0.57	87	138	0.072	36.1	28.7	25.7
		2.69	0.28	63	315		29.9	19.4	22.5
	9	2.33	0.34	78	168	0.154	28.8	22.4	17.3
	9	3.48	0.42	91	399	0.058	28.2	35.6	38.7
	50.01	8	0.37	103	114	0.249	26.7	9	15.6
	30.22	2.14	0.09	77	125	0.146	26	4.7	14.4
	9	1.64	0.28	64	151	0.202	31.4	8.7	27.6
	9	2.77	0.14	79	247	0.181	32.4	44.5	49.4
	9	4.95	0.65	106	433	0.169	38	25.4	32.8
	9	7.39	0.5	84	143		32	279.8	84.6
	11.34	3.61	0.38	131	170	0.137	43.3	38.9	27.4
	54.34	6.55	0.5	97	148	0.156	30.7	8.5	20.7
	9	4.71	0.64	79	219		35.2	57.4	35.4
	21.32	10.56	0.44	66	353	0.527	29.5	3.3	11
	9	5.16	0.38	97	114		34.7	35.9	16.7
	9	4.33	0.46	100	217		40.8	13	20
	9	3.67	0.68	90	212		36	36.3	31.7
	27.96	3.9	0.18	72	232	0.155	35.2	14.6	28.6
	27.36	4.05	0.33	70	26	0.635	43	24	29.3
	9	2.4	0.39	103	128		23.7	87.7	85.2
	10.16	6.72	0.44	105	242	0.086	35.9	15.5	17
		2.98	0.31	79	178		30.8	2.8	18.1
		3.82	0.51	67	148		29.8	21.8	21.9
	13.75	3.4	0.23	69	349		32.8	8.6	16.5
	9	5.26	0.34	101	137	0.13	35.4	35.2	22.5
	11.94	4.25	0.35	60	186	0.127	29	13.6	35.4
	9	3.72	0.18	107	189		36.2	53.9	25.4
	9	5.28	0.26	101	206	0.086	36.3	13.4	17.9
		1.54	0.09	56	53		28.8	50.2	39.4
	9	3.07	0.26	59	297	0.086	29.6	14.3	26.6
	9	2.19	0.21	86	195		36.1	15.2	22.3
	10.83	5.73	0.5	82	250		31.2	11.2	20.5
	27.83	7.22	1	125	143	0..057	37.2	12.1	18.9
		4.71	0.29	105	183	0.921	28	8.4	9.9
	37.64	3.47	0.77	68	115	1.25	34.8	188.9	357.9
	40.83	6.23	0.59	117	311	0.318	33.5	8.8	9.4
	9	2.75	0.34	102	215		33.9	6.9	14.1
	52.78	2.73	0.33	98	226	0.412	26.4	137.8	194.3
	9	8.44	0.5	97	399	0.085	36.7	71.1	42.6
	64.91	6.04	0.34	76	225	0.587	31.3	32.4	57.3
	9	2.71	0.3	103	292	0.059	32.5	7.3	13.2
	9	2.39	0.45	90	208	0.028	36.2	14.6	29.6
	9	4.53	0.67	103	272		40.98	14.9	29.1
	9	2.82	0.25	72	177	0.025	25.1	28.5	28.2
	9	3.39	0.65	99	309	0.09	40.2	25	23.1
	9	3.19	0.46	74	222	0.053	32.1	12	15.9
	27.27	2.66	0.34	80	166		21.9	10.2	29.8
		7.02	0.64	90	362		32.4	20.8	26.8
	9	3.69	0.83	67	253	0.201	29.7	10.9	21.9
	21.17	1.98	0.28	57	67		23.3	8.5	8.8
	18.26	15.8	1.15	75	119	17.9	26.3	17.9	78.9
	18.53	3.09	0.39	71	60		30.4	7	26.6
		5.47	0.4	98	70	0.224	38.4	130.5	79.5
	9	4.66	0.51	70	184	0.086	41.3	40.1	70.1
	25.78	4.14	0.44	105	144		31	35.7	20.5
	15.77	3.7	0.27	53	138		33.2	9.3	22.1
	9	2.97	0.35	96	197	0.216	39.5	11.5	29.3
		1.17	0.11	107	99	0.122	34.5	14.7	28.8
		2.39	0.01	105	141	0.062	34.7	7.1	19.6
	25.47	2.58	0.27	76	158		28.9	12.1	21.9
		1.8	0.29	67	286	0.075	32.7	6.9	13.9
	19.33	2.63	0.3	102	282		30.9	17.3	13.9
		2.1	0.09	65	86	0.19	30.4	9.5	11.8
	78.01	7.14	0.73	83	253	0.398	28.4	15.4	12.7
		0.98	0.19	61	176	0.274	27.6	23.5	22.2
		4.37	0.21	99	161
		3.65	0.58	70	225
median	10.59	3.7	0.36	80	183	0.13		18.6	27.25
IQR	9-31.14	2.75-5.21	0.25-0.51	67-97	128.5-252	0.08-0.25		11.73-35.75	20-38.7
mean							32.25
std deviation							4.94

## Sheet: Table 4
	hospital stays	readmission	death
	43	1	0
	33	0	0
	39	1	0
	68	1	0
	70	1	0
	25	0	0
	53	1	0
	29	0	0
	44	0	0
	32	0	0
	39	1	0
	35	0	0
	50	0	0
	34	0	0
	36	0	0
	51	1	0
	36	0	0
	50	1	0
	35	0	0
	53	1	0
	52	1	0
	49	1	0
	57	1	0
	28	0	0
median	41
IQR	34.75-51.25
	31	0	0
	46	0	1
	52	0	0
	90	1	0
	43	0	0
	54	0	0
	18	0	0
	30	0	0
	52	0	0
	47	1	0
	19	1	0
	52	0	0
	69	1	0
	65	0	0
	55	0	0
	46	0	0
	28	0	0
	23	0	0
	28	1	0
	46	0	1
	37	0	0
	40	0	0
	25	0	0
	28	0	0
	42	1	0
	17	0	0
	40	0	0
	48	0	0
	29	0	0
	23	0	0
	29	0	0
	67	1	0
	46	1	0
	38	0	0
	27	0	0
	35	0	0
	56	1	0
	30	0	0
	33	0	0
	36	1	0
	26	0	0
	29	0	0
	22	0	0
	51	0	0
	46	0	0
	55	0	0
	14	0	1
	48	0	0
	31	0	0
	44	0	0
	22	0	0
	21	0	0
	22	0	0
	46	0	1
	36	0	0
	36	0	0
	31	0	0
	46	0	0
	24	0	0
	37	0	0
	29	1	0
	47	0	0
	34	0	0
	58	0	0
	15	0	0
	37	0	0
	35	0	0
	56	0	0
	73	1	0
	32	0	0
	45	0	0
	44	0	0
	32	0	0
	38	1	0
	37	0	0
	34	0	0
	31	1	0
	27	0	0
	42	0	0
	23	1	0
	24	0	0
	57	0	0
	31	0	0
	42	0	0
	37	0	0
	30	1	0
	31	0	0
	38	0	0
	45	1	0
	33	0	0
	45	1	0
	35	1	0
	26	0	0
	31	0	0
	49	0	0
	37	0	0
	27	0	1
	24	1	0
	54	0	0
	20	0	0
	38	0	0
	46	1	0
	17	0	0
	27	0	0
	42	0	0
	33	0	0
	52	1	0
	28	0	0
	37	0	0
	35	0	0
	24	0	0
	28	0	0
	26	0	0
	29	0	0
	38	0	0
	22	0	0
	33	0	0
	20	0	0
	18	0	0
	29	1	0
	22	1	0
	48	0	0
	28	0	0
	17	1	0
	53	0	0
	17	0	0
	21	1	0
	21	0	0
	42	1	0
	14	0	0
	36	0	0
	29	0	0
	17	0	0
	27	0	0
	23	0	0
	51	1	0
	45	0	0
	36	0	0
	32	0	1
	31	0	0
	30	0	0
	45	0	0
	30	0	0
	38	1	0
	37	0	0
	17	0	0
	34	0	0
	19	0	0
	35	0	0
	87	0	0
	28	0	0
	35	1	0
	29	1	0
	20	0	0
	24	1	0
	48	1	0
	42	1	0
	28	0	0
	43	1	0
	27	0	0
	29	0	0
	15	0	0
	51	1	0
	27	0	0
	31	0	0
	47	1	0
	62	1	0
	15	0	0
	34	0	0
	43	0	0
	47	1	0
	35	0	0
	25	0	0
	22	0	0
	21	0	0
	19	0	0
	22	0	0
	37	0	0
	29	0	0
	41	0	0
	29	1	0
	40	0	0
	44	0	0
	58	0	0
	30	1	0
	29	0	0
	28	0	0
	23	0	0
	28	0	0
	42	0	0
	29	0	0
	42	0	0
	22	0	0
	33	0	0
	28	0	0
	33	0	0
	26	0	0
	26	0	0
	19	0	0
	22	0	0
median	33
IQR	26.75-43

## Sheet: Table S3
	NRTIs	NNRTIs	INSTIs	CRP	WBC	mono	HGB	PLT	PCT	ALB	ALT	AST
	1	1	0	146.32	15.9	1.21	107	133	4.1	26.4	9.7	18.1
	1	0	1	9	7.53	0.61	86	210	0.056	28.1	36.7	34.1
	1	0	1	9	10.91	1.06	92	189	0.064	33.8	50	36.5
	1	1	0	96	9.64	0.71	76	367	0.164	37.4	45.6	51.6
	1	0	1	25.72	10.3	0.43	64	73	0.286	48	12	24.4
	1	0	1	10.99	10.18	0.56	86	241	0.08	31.3	14.9	15.5
	1	0	1	21.63	1.54	0.17	71	78	0.105	24.8	21.7	54.2
	1	0	1	9	3.28	0.54	117	274	0.083	30.4	77.2	133.3
	1	0	1	9	8.96	0.76	107	172	0.143	34.8	83.1	107.1
	1	0	1		3.18	0.31	69	147	0.124	35.5	160.2	147.8
	1	0	1	9	6.14	0.37	101	306	0.08	29.1	15.8	37.4
	1	0	1	9	2.42	0.27	88	164	0.121	29.9	22	35.6
	1	0	1	9	3.65	0.27	113	202	0.167	32.1	177.3	182.1
	1	0	1	53.35	5.21	0.31	108	49		36.5	32	24.9
	1	0	1	50	6.28	0.12	69	53	5.56	34.3	41.7	135.4
	1	0	1	80.87	5.16	0.71	62	234	0.209	33.3	12.5	28.9
	1	0	1	9	5.63	0.43	91	239		35.6	17.8	17.4
	1	0	1	36.48	4.39	0.13	80	328	0.311	35.1	62.8	38.3
	1	0	1	9	2.48	0.39	59	72	0.171	30.8	18.3	52.9
	1	0	1	9	2.14	0.21	64	99	0.075	27	38.2	70.3
	1	0	1	9	1.78	0.33	78	213	0.08	31.7	25.4	36.1
	1	0	1	9	2.92	0.41	9	150	0.138	31.5	22.7	47.6
	1	0	1	9	4.31	0.56	105	129	0.381	23.2	220	415.9
	1	0	1	9	3.45	0.54	95	114	0.169	24.1	50.8	35.3
median				9	4.78	0.42	86	168	0.14		34.35	37.85
IQR				9-31.1	3.12-7.89	0.3-0.57	69-102	110.25-235.25	0.08-0.2		18.18-53.8	32.8-79.5
mean										31.86
std deviation										5.27
	1	0	1	11.02	1.72	0.23	63	141	0.199	28.9	37	31
	1	0	1	109.92	3.03	0.29	70	227		23.4	4.2	26.4
	1	0	1	64.15	2.25	0.04	94	90	1.16	23.1	97.6	427.2
	1	0	1	9	6.05	0.36	118	168	0.055	35.1	120.6	33.2
	1	0	1	61.43	4.6	0.25	80	200	0.075	24.7	33.6	36.8
	1	0	1	9	1.58	0.11	73	44	0.114	34.8	10.6	20.9
	1	0	1	9	10.93	0.52	82	500	0.098	34	75.9	68.6
	1	0	1	11.95	2.8	0.25	70	126	0.1	30.4	40.1	79.1
	1	0	1	29.41	3.63	0.29	74	209		19.2	17	55.3
	1	0	1	14.48	7.64	0.55	113	340	0.203	31.9	54.6	57.3
	1	0	1	9	3.27	0.2	58	108	0.12	34	21.1	24.7
	1	0	1	16.17	1.05	0.17	68	84	0.689	35.9	31.8	43.2
	1	0	1	9	6.17	0.99	100	438	0.071	33.9	2.4	23.5
	1	0	1	29.26	8.21	0.62	66	148	0.12	26.9	3	25.6
	1	0	1	9	6.54	0.63	122	248	0.142	30.8	118.6	80.9
	1	0	1	41.26	6.38	0.24	92	106	0.513	25.4	73.7	130.8
	1	0	1	47.57	2.58	0.27	91	217	0.137	39.1	39.4	53.9
	1	0	1	9	6.53	0.62	87	181	0.154	27.3	98.7	66.9
	1	0	1	9	6.44	0.37	94	346	0.049	32.9	48.3	40
	1	0	1	82.26	7.92	0.29	39	77	0.651	32.9	33.7	65.3
	1	0	1	18.55	1.59	0.34	45	101	0.627	39.4	8.3	29.7
	1	0	1	9	6.83	0.62	78	315	0.033	29.1	23.9	20.9
	1	0	1		4.23	0.42	131	79
	1	0	1	62.59	3.29	0.33	64	165	0.129	30.4	136.8	124.4
	1	0	1	9	6.86	0.4	81	101	0.064	41.1	25.2	38.3
	0	0	1	115.95	4.24	0.15	50	268	0.299	28.6	7.8	29.2
	1	0	1	22.66	0.16	0.16	96	44	2.27	26.2	69.6	218.6
	1	0	1	9	4.49	0.54	101	195		38.2	20.3	41.9
	1	0	1		2.27	0.34	65	147		26.9	15.4	32.9
	1	0	1	35.98	3.9	0.62	68	339	0.173	29.9	9.7	20.3
	1	0	1	9	4.02	0.55	97	210	0.024	33.7	14.7	22.4
	1	0	1	21.35	4.78	0.56	68	46	0.467	33.9	15.4	30.2
	1	0	1	9	4.57	0.31	118	186		40.2	45.3	41.9
	1	0	1
	1	0	1	9	5.28	0.19	107	268	0.071	31.5	20	10.9
	1	0	1	36.45	2.64	0.39	73	378		27.3	39	36.1
	1	0	1		4.15	0.47	55	183
	1	0	1	52.3	2.61	0.41	71	270	0.062
	1	0	1	9	3.32	0.25	109	211		44.1	41	31.8
	1	0	1	9	3.47	0.39	70	241	0.057	35.4	92.1	43.9
	1	0	1	31.34	13.54	0.63	56	57	0.6	34.5	139.2	71.4
	1	0	1	30.59	3.77	0.26	112	334	0.019	36.8	28.7	17.2
	1	0	1	21.48	15.39	1.26	85	114	0.142	34.2	39.2	35.1
	1	0	1	73.34	2.18	0.19	78	67	0.748	29.4	14.3	18.1
	1	0	1	9	4.97	0.31	93	216	0.275	31.9	51.5	89.7
	1	0	1	44.41	3.89	0.78	85	255	0.098	35.3	14.9	27.8
	1	0	1	103.62	6.05	0.17	108	222		22.1	55.3	81.6
	1	0	1	9	2.21	0.06	94	112		32.2	14.7	21.3
	1	0	1	9	2.76	0.08	47	133	0.219	33.2	19.5	26.5
	1	0	1	12.32	3.74	0.54	90	296	0.051	44.9	26.1	26.8
	1	0	1
	1	0	1	9	2.46	0.17	119	135	0.045	37	63.9	48.8
	1	0	1		3.2	0.15	55	53		29.9	21.2	46.6
	1	0	1	9	3.47	0.38	67	57	2.71	31	23.8	39.9
	1	0	1	13.37	2.82	0.22	96	169	0.078	26.2	26.5	15.1
	1	0	1	33.11	4.5	0.22	102	26	0.648	32.3	91.6	92.9
	1	0	1	9	6.14	0.68	63	27	0.1	33.1	79.9	81.1
	1	0	1		5.12	0.38	65	74		29.6	14	19.2
	1	0	1	10.46	4.97	0.5	72	741	0.105	23.2	76.8	57.9
	1	0	1	9	4.48	0.38	90	356		31.8	54.2	32.1
	1	0	1	9	7.76	0.56	118	324	0.2	39.1	15.5	26.8
	1	0	1	16.38	4.66	0.2	78	164	0.149	22.3	9.6	35.4
	1	0	1	9	4.24	0.26	108	112		33.1	17.7	22.9
	1	0	1	99.07	22.93	0.61	66	268	20.6	34.7	29.9	84
	1	0	1	103.5	0.59	0	78	68	1.54	16.9	31.3	86.8
	1	0	1	78.64	4.91	0.34	70	18		21.8	14.5	23.5
	1	0	1	9	5.88	0.39	69	119	0.131	41.1	56.6	54.8
	1	0	1	9	2.38	0.33	38	69
	1	0	1	9	2.81	0.24	112	162	0.059	48.1	6.7	13.3
	1	0	1		1.6	0.07	62	90
	1	0	1	144.94	11.81	1.33	98	213	0.207	25.4	33.7	32.9
	1	0	1	99.36	2.13	0.22	62	138		21.6	21.6	49.6
	1	0	1
	1	0	1	9	4.41	0.38	117	259	0.098	35.9	46.2	37.7
	1	0	1	59.99	4.05	0.31	104	105	0.652	35.4	96.7	55.7
	1	0	1	103.79	2.43	0.22	58	37	0.116	26.1	10.6	22.7
	1	0	1		3.05	0.27	113	180	0.059	36.1	29.3	47.9
	1	0	1	9	5.17	0.5	100	197	0.095	33.3	15	16.2
	1	0	1		2.84	0.34	102	104	0.144	32.8	162.6	218.3
	1	1	0	9	5.13	0.61	109	170	0.078	36.4	108.1	80.3
	1	1	0	22.79	4.47	0.33	71	299	0.11	26	60.6	80.6
	1	0	1	48.89	7.26	0.58	56	188	61.8	35.9	8	82.2
	1	0	1		3.2	0.3	67	43	0.142	39.3	27.8	28.9
	1	0	1	9	4.32	1.21	71	72	0.334	32.7	93.2	254.3
	1	0	1	9	6.91	0.33	116	235		25.7	44.9	42.3
	1	0	1	13.1	2.66	0.31	77	102	0.111	27.8	24.3	37.5
	1	0	1	9	1.91	0.28	83	212		29.8	164.4	131.5
	1	0	1	9	9.29	0.7	67	79	5.65	34.8	15.9	41.6
	1	0	1	22.17	4.45	0.26	77	373	0.129	27.2	13.1	23.2
	1	0	1	33.78	2.66	0.21	56	332	0.293	24.9	42	40.7
	1	0	1	9	2.13	0.36	102	167	0.291	37.4	45.7	87.5
	1	0	1	9	2.53	0.39	69	300
	1	0	1	9	2.88	0.18	83	151	0.057	29.4	33.7	48.2
	1	0	1	9	2.59	0.28	60	153	0.132	38.5	32.2	40.9
	1	0	1	25.08	2.27	0.35	68	109		30.7	13.2	26.5
	1	0	1	9	2.6	0.36	65	215	0.153	46.6	12.7	15.1
	1	1	0	65.63	1.77	0.14	54	30	1.34	20.5	17.9	42.9
	1	0	1	9	5.74	0.57	98	335		25.7	25	41
	1	0	1	9	4.56	0.27	93	259	0.105	33.1	49.3	32
	1	0	1	9	3.41	0.42	128	251	0.058	42.6	35.2	37.3
	1	0	1		1.34	0.16	72	138		30.6	29.6	27.8
	1	0	1	9	2.13	0.43	69	148		27.5	63.3	129.7
	1	0	1	11.09	2.89	0.3	119	130		36.7	16	22.9
	1	0	1	25.87	2.45	0.2	71	212	0.158	21.7	12.9	43.3
	1	0	1	30.48	2.7	0.15	51	147	0.17	34.2	25.5	40.9
	1	0	1	9	4.06	0.33	98	196		21.1	65.4	139.1
	1	0	1	9	2.03	0.2	83	102	0.137	26.6	26.4	33.7
	1	0	1	23.59	3.37	0.31	87	323	0.142	28.6	11.7	31.3
	1	0	1	14.12	4.06	0.36	74	146	0.181	31.7	23.3	37.3
	1	0	1	9	2.04	0.22	65	62	0.118	31.3	14.3	35.1
	1	0	1	18.21	5.6	0.51	76	209	0.133	30.4	9.7	35.4
	1	0	1	9	2.96	0.29	62	144		31.9	38.6	82.4
	1	0	1
	1	0	1	9	5.97	0.58	107	278	0.132	26.8	78	76.2
	1	0	1	40.55	5.58	0.28	59	312		33.9	44.3	37.2
	1	0	1	66.22	5.19	0.24	89	36	0.669	18.2	35.9	146.2
	1	0	1	9	3.31	0.39	72	126		33.7	19.5	31.8
	1	0	1		15.54	0.55	68	31	0.261
	1	0	1	9	3.32	0.32	90	176	0.116	38.4	12.7	35.7
	1	0	1	9	0.86	0.23	71	195	0.087	30.9	47.5	138.9
	1	0	1	9	2.9	0.44	116	178	0.248	36.1	54.2	63.7
	1	1	0	9	1.87	0.41	87	198		34	30	71.7
	1	0	1	9	4.41	0.32	77	112	0.146	34.2	20.6	25.9
	1	0	1	9	5.02	0.7	103	203	0.226	26.5	50.9	51.1
	1	0	1	38.23	1.49	0.18	62	152	0.37	30.7	13.1	36.1
	1	0	1		3.23	0.14	54	61	0.509	22.4	8.3	14.9
	1	0	1	9	3.9	0.46	65	174	0.111	27.2	181.7	114.7
	1	0	1	9	2.01	0.16	82	150	0.077	31.3	19	36
	1	0	1		3.9	0.33	96	144	0.061	39.1	66.6	67.2
	1	0	1		3.83	0.61	60	45	0.134	37.4	18.6	27.5
	1	0	1	9	2.11	0.218	73	132		30.7	24.8	45.7
	1	0	1	9	6.31	0.36	66	402	0.088	29.5	46.6	39.2
	1	0	1		2.97	0.23	98	115	0.26	22.3	31.7	56.1
	1	0	1		1.63	0.09	84	92	0.462	23.7	18.3	61.3
	1	0	1
	1	0	1		5	0.18	100	60		24.9	51.1	45.8
	1	0	1	46.76	4.77	0.45	76	79	0.234	26.7	26.4	30.2
	1	0	1	9	3.02	0.17	74	273	0.095	30.7	23.8	39.9
	1	0	1	9	4.76	0.36	90	180	0.092	31	72.7	73.4
	1	0	1	41.05	8.96	0.51	93	91		27.7	62.8	21.6
	1	0	1	9	5.94	0.84	113	187		29.9	64.5	29.2
	1	0	1	9	4.27	0.35	108	200	0.127	39.5	40.5	20.1
	1	0	1	9	3.61	0.44	91	151	0.059	28.8	14.2	35.9
	1	0	1	14.91	1.29	0.3	73	126		33.1	101.9	105.2
	1	0	1	13.95	5.67	0.36	77	316		29.2	15.2	26.4
	1	0	1	9	5.62	0.48	95	96	0.07	36.1	20.7	15.2
	1	0	1	11.04	1.55	0.29	84	172		38.6	14.8	31.9
	1	0	1	9	0.99	0.36	82	207
	1	0	1	18.54	3.79	0.23	64	69	0.161	30.3	23.6	29.7
	1	0	1	69.07	3.9	0.43	61	32	0.834	37.3	24.4	32.6
	1	0	1	10.71	4.87	0.79	125	215		30.1	37.2	49.3
	1	0	1	9	4.95	0.43	91	240	0.103	30	16.8	17.7
	1	0	1		5.09	0.28	50	153		26.8	6.7	27.7
	1	0	1		2.18	0.22	69	189		30.4	58.2	72.3
	1	0	1	23.32	3.49	0.39	73	350		30.2	67.5	62.4
	1	0	1	9	4.18	0.37	89	178	0.037	35.6	28.9	21.7
	1	0	1	26.18	5.81	0.3	70	122	0.614	25.3	40.7	59.9
	1	0	1	9	5.16	0.34	113	146		34.3	67.8	29.1
	1	0	1	26.93	5.48	0.24	88	157	0.105	33	12	15.4
	1	0	1	9	2.63	0.35	48	225		27.2	18.6	29.4
	1	0	1		5.35	0.13	57	54		27.7	120	102.6
	1	0	1		3.47	0.34	120	156		37.3	167.6	123.8
	1	0	1	20.71	3.14	0.48	91	218	0.095	37.7	14	24.4
	1	0	1	9	2.34	0.2	81	281	0.097	29.1	33.8	28.2
	1	0	1	81.97	5.89	0.71	71	243	0.371	29.4	22.7	25.1
	1	0	1	9	6.26	0.76	156	217	0.127	36.9	28.6	45.7
	1	0	1	9	8.34	0.55	104	143	0.072	30.4	20.4	20.8
	1	0	0	73.5	9.56	0.98	62	45	1.29	23.6	55.2	178.9
	1	0	1	9	1.75	0.4	96	304	0.072	33.2	67.4	25.8
	1	0	1	9	1.17	0.21	94	133		35.2	13.5	25.1
	1	0	1	16.66	4.18	0.43	113	287	0.168	33.3	41.5	37.4
	1	0	1	40.94	4.7	0.4	83	176		37.9	54.6	56.9
	1	0	1	9	4.55	0.3	96	178	0.329	31.6	31.2	84.6
	1	0	1	9	2.15	0.27	108	287	0.362	32.5	17.3	22.8
	1	0	1	9	1.7	0.11	82	177	0.374	28.6	21.1	55.7
	1	0	1	9	2.2	0.35	87	239	0.021	35.2	16.7	32.9
	1	0	1	10.86	3.11	0.42	81	182		24.8	64.7	97.8
	1	0	1	9	5.11	1.27	82	414	0.0304	34	45.4	37.5
	1	0	1	9	1.83	0.19	74	52	0.162	28.5	16.4	20.3
	1	0	1	32.47	4.19	0.48	84	133	0.062	24.5	7.7	27.5
	1	1	0	9	5.23	0.53	99	365		34.4	41.6	60.4
	1	0	1		6.77	1.18	68	211		36.7	20.1	101.3
	1	0	1		2.45	0.08	50	15
	1	0	1	24.82	0.92	0.27	73	171		34.2	5.2	15.2
	1	0	1		2.44	0.33	77	33		30.4	9	22.1
	1	0	1		12.59	0.7	68	234	0.221	43	58.6	63.2
	1	0	1	9	1.52	0.2	60	194	0.123	34.9	12.6	31.1
	1	0	1		6.11	0.42	126	250	0.057	35.2	199.2	67.9
	1	0	1	11.79	2.31	0.18	51	48	0.102	27.3	19	57.9
	1	0	1	9	15.45	1.21	83	122	0.265	28.9	57.3	57.3
	1	0	1		2.36	0.22	113	96	0.186	38.5	41.7	48.3
	1	0	1
	1	0	1	44.99	3.55	0.24	95	151		25.1	11.3	36
	1	0	1		2.81	0.36	79	224	0.054	32.8	12.2	22.4
	1	0	1	9	9.7	0.51	105	414
	1	0	1		2.93	0.16	59	54	0.235	26.5	9.4	11.1
	1	0	1		8.17	0.1	100	192		36.1	17	23.4
	1	0	1		2.85	0.18	71	236
	1	0	1		7.02	0.35	102	200		39.5	61.3	29
	1	1	0	20.59	2.15	0.18	71	229	0.432	25.3	28.9	69
median				9	3.86	0.34	81	170.5	0.13		28.9	37.4
IQR				9-28.68	2.54-5.22	0.22-0.46	68-97.75	105.25-228.5	0.09-0.28		15.95-54.2	26.8-61.85
mean										31.5
std deviation										5.57
